# Supplementary material for: Comprehensive Profiling of Blood Coagulation and Fibrinolysis Marker Reveals Elevated Plasmin-Antiplasmin Complexes in Parkinson’s Disease
Source: Biology (Basel). 2021 Jul 28;10(8):716. doi: 10.3390/biology10080716 (PMC8389253; doi:10.3390/biology10080716)
Supplement: Supplementary file 1 [file biology-10-00716-s001.zip]

Archive with 8 entries (6 files):
- biology-1243740-supplementary/
- biology-1243740-supplementary/Supplementary/
- biology-1243740-supplementary/Supplementary/Supplementary figure S1.jpg
- biology-1243740-supplementary/Supplementary/Supplementary figure S2.jpg
- biology-1243740-supplementary/Supplementary/Supplementary figure S3.jpg
- biology-1243740-supplementary/Supplementary/Supplementary figure S4.jpg
- biology-1243740-supplementary/Supplementary/Supplementary figure S5.jpg
- biology-1243740-supplementary/Supplementary/Supplementary Table S1.pdf
